# Supplementary material for: Synergistic effects of APOE and sex on the gut microbiome of young EFAD transgenic mice
Source: Mol Neurodegener. 2019 Dec 20;14:47. doi: 10.1186/s13024-019-0352-2 (PMC6923910; doi:10.1186/s13024-019-0352-2)
Supplement: Supplementary file 3 — Additional file 3: Table S1. Permutational multivariate analysis of variance (PERMANOVA) of EFAD mice stratified by APOE, sex, APOE + sex. (A) PERMANOVA was used to assess the effect of the interaction between universal biological variables on the microbiome composition at various taxonomic levels. P-values were obtained using 9999 permutations under a reduced model. Pseudo-F ratio is defined by the difference between cohorts over the difference within each cohort and the degrees of freedom. Each term is contributing a fixed component to the overall model. Estimated sizes of components of variation are multivariate analogs to the classical ANOVA unbiased estimators. Significance (bold) is defined by a p < 0.05. (B) As the interaction between APOE + sex is significant, pair-wise PERMANOVAs at the OTU level evaluated the effects of APOE on β-diversity within ♂EFAD and ♀EFAD mice, and the effects of sex in E3FAD and E4FAD. Significance (bold) is defined by a p < 0.05. [file 13024_2019_352_MOESM3_ESM.xlsx]

## Sheet: A. PERMANOVA - Main test
A. PERMANOVA: Main test for APOE, Sex and APOE + Sex
Factor (Universal Biological Variables) Taxonomy: OTU Level	df	Pseudo-F ratio	p-values (9999 permutations)	Component	Estimated size of components of variation
APOE Genotype	1	6.33	0.0001	Fixed	179.82
Sex	1	3.1786	0.0016	Fixed	73.498
APOE + Sex	1	2.0137	0.033	-	68.397
Residual	44	-	-	-	725.38
Total	47	-	-	-	-
Factor (Universal Biological Variables) Taxonomy: Genus Level	df	Pseudo-F ratio	p-values (9999 permutations)	Component	Estimated size of components of variation
APOE Genotype	1	6.3671	0.0001	Fixed	77.248
Sex	1	1.1024	0.3203	Fixed	1.4745
APOE + Sex	1	2.4879	0.044	-	42.831
Residual	44	-	-	-	309.46
Total	47	-	-	-	-
Factor (Universal Biological Variables) Taxonomy: Family Level	df	Pseudo-F ratio	p-values (9999 permutations)	Component	Estimated size of components of variation
APOE Genotype	1	6.6271	0.0001	Fixed	70.145
Sex	1	1.1995	0.2848	Fixed	2.4867
APOE + Sex	1	2.4482	0.0447	-	36.106
Residual	44	-	-	-	268.02
Total	47	-	-	-	-

## Sheet: B. PERMANOVA - Pair-wise test
B. PERMANOVA: Pair-wise test at OTU level
Pair-wise comparisons	Within the level	p-values (9999 permutations)
Female vs Male	E3FAD	0.0095
Female vs Male	E4FAD	0.0104
E3FAD vs E4FAD	Male	0.0001
E3FAD vs E4FAD	Female	0.0001
