# Supplementary material for: Synergistic effects of APOE and sex on the gut microbiome of young EFAD transgenic mice
Source: Mol Neurodegener. 2019 Dec 20;14:47. doi: 10.1186/s13024-019-0352-2 (PMC6923910; doi:10.1186/s13024-019-0352-2)
Supplement: Supplementary file 4 — Additional file 4: Table S2. Results of Mann-Whitney U tests at specific taxonomic levels in EFAD mice. Significantly different relative abundance of bacterial genera associated with APOE, sex, and APOE + sex, identified by Mann-Whitney U under the Monte Carlo Simulation corrected for false discovery rate (p < 0.05) at the levels of Phylum, Class, Order, Family, Genus and OTU. [file 13024_2019_352_MOESM4_ESM.xlsx]

## Sheet: Sheet1
Suplemental Table 2
Significant Taxa - Relative Abundance (%)					(Bootstrap) Mann-Whitney U FDR-corrected (X p < 0.05);
Phyla	♂E3_mean	♂E4_mean	♀E3_mean	♀E4_mean	E3 v E4	♂ v ♀	♂E3 v ♂E4	♀E3 v ♀E4	♂E3 v ♀E3	♂E4 v ♀E4
Cyanobacteria	0.299197	0.788379	0.43856	0.491568	X		X
Proteobacteria	1.16832	0.330473	1.08396	0.376953	X		X	X
Tenericutes	0	0.541324	0	0.383733	X		X	X
Class	♂E3_mean	♂E4_mean	♀E3_mean	♀E4_mean	E3 v E4	♂ v ♀	♂E3 v ♂E4	♀E3 v ♀E4	♂E3 v ♀E3	♂E4 v ♀E4
Cyanobacteria; 4C0d-2	0.299197	0.788379	0.43856	0.491568	X		X
Firmicutes; Erysipelotrichi	0.621017	0.341802	0.0260794	0.00589221		X				X
Proteobacteria; Betaproteobacteria	1.16832	0.330473	1.08396	0.376953	X		X	X
Tenericutes; Mollicutes	0	0.541324	0	0.383733	X		X	X
Order	♂E3_mean	♂E4_mean	♀E3_mean	♀E4_mean	E3 v E4	♂ v ♀	♂E3 v ♂E4	♀E3 v ♀E4	♂E3 v ♀E3	♂E4 v ♀E4
Cyanobacteria; 4C0d-2; YS2	0.299197	0.788379	0.43856	0.491568	X		X
Firmicutes; Bacilli; Lactobacillales	17.5894	4.1497	9.41161	11.8497			X
Firmicutes; Erysipelotrichi; Erysipelotrichales	0.621017	0.341802	0.0260794	0.00589221		X				X
Proteobacteria; Betaproteobacteria; Burkholderiales	1.16832	0.330473	1.08396	0.376953	X		X	X
Tenericutes; Mollicutes; Anaeroplasmatales	0	0.541324	0	0.383733	X		X	X
Family	♂E3_mean	♂E4_mean	♀E3_mean	♀E4_mean	E3 v E4	♂ v ♀	♂E3 v ♂E4	♀E3 v ♀E4	♂E3 v ♀E3	♂E4 v ♀E4
Bacteroidetes; Bacteroidia; Bacteroidales; F__	0.281876	1.60747	0.864414	1.0909	X		X
Bacteroidetes; Bacteroidia; Bacteroidales; Prevotellaceae	6.5094	2.04501	4.69908	1.20512	X			X
Cyanobacteria; 4C0d-2; YS2; F__	0.299197	0.788379	0.43856	0.491568	X		x
Firmicutes; Bacilli; Lactobacillales; Lactobacillaceae	17.5894	4.1497	9.41161	11.8497			x
Firmicutes; Clostridia; Clostridiales; Lachnospiraceae	1.29089	4.41425	2.45558	5.60916	X
Firmicutes; Erysipelotrichi; Erysipelotrichales; Erysipelotrichaceae	0.621017	0.341802	0.0260794	0.00589221		X
Proteobacteria; Betaproteobacteria; Burkholderiales; Alcaligenaceae	1.16832	0.330473	1.08396	0.376953	X		X	X
Tenericutes; Mollicutes; Anaeroplasmatales; Anaeroplasmataceae	0	0.541324	0	0.383733	X		X	X
Genus	♂E3_mean	♂E4_mean	♀E3_mean	♀E4_mean	E3 v E4	♂ v ♀	♂E3 v ♂E4	♀E3 v ♀E4	♂E3 v ♀E3	♂E4 v ♀E4
Bacteroidetes; Bacteroidia; Bacteroidales; F__; G__	0.281876	1.60747	0.864414	1.0909	X		X
Bacteroidetes; Bacteroidia; Bacteroidales; Prevotellaceae; Prevotella	6.5094	2.04501	4.69908	1.20512	X			X
Cyanobacteria; 4C0d-2; YS2; F__; G__	0.788379	0.299197	0.43856	0.491568			X
Firmicutes; Bacilli; Lactobacillales; Lactobacillaceae; Lactobacillus	4.1497	17.5894	9.41161	11.8497			X
Firmicutes; Clostridia; Clostridiales; Lachnospiraceae; G__	1.18592	3.92774	2.28462	5.51117	X
Firmicutes; Clostridia; Clostridiales; Ruminococcaceae; Ruminococcus	0.812066	0.514182	0.889603	0.226876	X			X
Firmicutes; Erysipelotrichi; Erysipelotrichales; Erysipelotrichaceae; Allobaculum	0.621017	0.341802	0.0260794	0.00589221		X
Proteobacteria; Betaproteobacteria; Burkholderiales; Alcaligenaceae; Sutterella	1.16832	0.330473	1.08396	0.376953	X		X
Tenericutes; Mollicutes; Anaeroplasmatales; Anaeroplasmataceae; Anaeroplasma	0	0.541324	0	0.383733	X		X	X
Bacteroidetes; Bacteroidia; Bacteroidales; Bacteroidaceae; Bacteroides	0.23545	0.271774	0.318916	0.518321
Firmicutes; Clostridia; Clostridiales; Lachnospiraceae; Roseburia	0.10497	0.486515	0.17096	0.0979852
OTU	♂E3_mean	♂E4_mean	♀E3_mean	♀E4_mean	E3 v E4	♂ v ♀	♂E3 v ♂E4	♀E3 v ♀E4	♂E3 v ♀E3	♂E4 v ♀E4
Allobaculum (OTU.277143)	0.00551852	0.00291667	0.00022807	5.55556e-05		X
Anaeroplasma (OTU.228310)	0	0.00466667	0	0.00344444	X			X
Bacteroidales (OTU.259859)	8.22222	26.375	13.5263	37.8333	X		X
Bacteroidales (OTU.3013444)	0.00248148	0.0137083	0.00703509	0.00966667	X		X
Bacteroides (OTU.589277)	2.88889	0	4.63158	7.41667			X
Clostridiales (OTU.214116)	0.00125926	0.00170833	0.00077193	0.00138889	X
Clostridiales (OTU.277512)	0.00285185	0.00929167	0.0123509	0.0015				X
Clostridiales (OTU.319909)	1.11111	8.875	2.31579	5.25	X		X
Clostridiales (OTU.331747)	0	0.00445833	0	0.00397222	X			X
Clostridiales (OTU.352612)	1.22222	7.625	2.73684	2.75			X
Clostridiales (OTU.376516)	0.00951852	0.000208333	0.0100175	0.000694444	X		X	X
Clostridiales (OTU.422727)	0.00207407	0.000333333	0.00233333	0.00025	X			X
Clostridiales (OTU.4460604)	8.33333	29.625	15.7368	6.08333				X
Lachnospiraceae (OTU.263933)	0.00277778	0.00833333	0.00140351	0.0281944	X			X
Lachnospiraceae (OTU.276302)	0.0012963	0	0.00205263	0.00113889	X		X
Lachnospiraceae (OTU.334328)	0.000111111	0.004	0.000245614	0.00188889	X			X
Lachnospiraceae (OTU.838200)	3.7037e-05	0.00675	0.000736842	0.0035	X		X	X
Lactobacillus (OTU.1107027)	0.136407	0.018125	0.0591053	0.0677222			X
Prevotella (OTU.188889)	0.058	0.0168333	0.0400175	0.0103333	X			X
Rikenellaceae (OTU.162539)	0.0042963	0.0163333	0.00231579	0.0109444	X			X
Rikenellaceae (OTU.270391)	0.0134815	0.00579167	0.0109298	0.00430556	X			X
Ruminococcus (OTU.301678)	0.00192593	0.00145833	0.00291228	0.000583333	X			X
Ruminococcus (OTU.340794)	0.00525926	0.00291667	0.00459649	0.00144444	X			X
S24-7 (OTU.1108422)	0.0210741	0.011625	0.0182807	0.00441667	X			X
S24-7 (OTU.183446)	0.00592593	0.00320833	0.00201754	0.00211111
S24-7 (OTU.194770)	0.00448148	0.00204167	0.00201754	0	X			X
S24-7 (OTU.196645)	86.5556	85.875	81.5789	154.5				X
S24-7 (OTU.199572)	0.0602222	0.039	0.0372281	0.000166667	X			X
S24-7 (OTU.214120)	0.00611111	0.00766667	0.0118246	0.0224167		X		X
S24-7 (OTU.233435)	0.00162963	0.00170833	0.00110526	0.00488889				X
S24-7 (OTU.259859)	0.00274074	0.00879167	0.00450877	0.0126111	X		X	X
S24-7 (OTU.262399)	0.0262963	0.0119583	0.0210702	0.00702778	X			X
S24-7 (OTU.276802)	0.0142222	0.0236667	0.0305439	0.0731667		X		X
S24-7 (OTU.339017)	0.0166667	0.020375	0.0127719	0.0343889	X			X
S24-7 (OTU.343853)	9.22222	10.75	6.89474	23.4167				X
S24-7 (OTU.355045)	0.00462963	0.00404167	0.00335088	0.0113889	X			X
S24-7 (OTU.390633)	0.000740741	0.00354167	0.003	0.00686111
S24-7 (OTU.741001)	0.0052963	0.011625	0.00814035	0.00269444				X
Sutterella (OTU.359809)	0.0104815	0.002875	0.00961404	0.00344444	X		X	X
YS2 (OTU.4405128)	0.00107407	0.00408333	0.001	0.00216667	X
